# Supplementary material for: In-kind incentives and health worker performance: Experimental evidence from El Salvador
Source: J Health Econ. 2020 Mar;70:102267. doi: 10.1016/j.jhealeco.2019.102267 (PMC7188218; doi:10.1016/j.jhealeco.2019.102267)
Supplement: Supplementary file 2 [file mmc2.zip › Data Profile.xml]

<?xml version="1.0" encoding="UTF-8" standalone="no"?><data:data><datasets><author>pbernallara@iadb.org</author><type>0</type><dataset><value>1</value><reason>Data will be made available on request</reason><comments/></dataset></datasets></data:data>
